# Supplementary material for: Neutralization, effector function and immune imprinting of Omicron variants
Source: Nature. 2023 Aug 30;621(7979):592–601. doi: 10.1038/s41586-023-06487-6 (PMC10511321; doi:10.1038/s41586-023-06487-6)
Supplement: Supplementary file 4 — Source Data Fig. 3 [file 41586_2023_6487_MOESM4_ESM.xlsx]

## Sheet: 3f body weight
	3 mg/kg	10 mg/kg	30 mg/kg			3 mg/kg	10 mg/kg	30 mg/kg			3 mg/kg	10 mg/kg	30 mg/kg
Isotype	88.7257	90.9817	86.2		WT	105.408	86	99.5		GRLR	106.812	100.866	103.209
	90.0817	84.9607	91.3			102.588	105.9	104.4			101.418	99.949	98.1643
	90.3056	85.9399	89			101.623	106.9	104.5			91.7962	100	105.662
	81.852	77.388	84.2			101.684	105.7	97.4			105.445	101.533	99.8124
	86.7089	81.4255	87.8			106.907	108.2	108.6			105.447	106.082	104.51
	84.8894	81.1257	104.9			97.8328	107.6	108.2			99.1693	98.4162	106.433
	81.532	87.5	85.2			104.816	105.8	107.2			101.19	102.581	100.362
	88.3642	84.913	96.1			111.272	104.1	104.6			102.218	101.241	103.259
	88.5618	79.1667	84.8			103.345	93.8	102.9			101.383	94.2697	102.153
	86.4546	83.5321	89.1			110.006	104.5	104.6			110.902	98.896
	83.0048	83.8486	83.707			103.458	99.2175	103.212			105.564	103.098
	82.6243	79.2683	83.6631			100.108	107.545	103.238			101.917	101.379
		78.9243	83.1807			103.139	100.532	95.6604			101.917	76.7739
			87.3862				103.817	110.12				105.02
			82.8899				97.9518
			86.4593				100.728
			87.4678				107.589
			83.6				107.171
			75.0998				109.67
			82.5893

## Sheet: 3f viral RNA
	3 mg/kg	10 mg/kg	30 mg/kg			3 mg/kg	10 mg/kg	30 mg/kg			3 mg/kg	10 mg/kg	30 mg/kg
Isotype	5.38405e+07	5.23548e+07	4.54632e+07		WT	421250	797535	709489		GRLR	7.29586e+06	1.25189e+06	1.36798e+06
	1.12931e+07	3.40045e+07	4.51051e+07			942545	333612	72783.4			4.75787e+06	3.33896e+06	3.01208e+06
	3.45952e+07	4.93206e+07	4.93747e+07			1.20796e+06	69631.8	474141			7.5572e+06	1.3746e+06	4.07718e+06
	3.96066e+07	2.27789e+07	4.54802e+07			399475	291877	342294			8.6177e+06	2.16521e+06	1.90084e+06
	4.14266e+07	4.18261e+07	122461424			624599	79555.3	378721			5.03523e+06	1.9552e+06	1.53291e+06
	4.70904e+07	1.60751e+07	8.18266e+07			197866	88376.4	507837			6.67339e+06	6.39743e+06	3.31296e+06
	1.8253e+07	1.47456e+07	4.30093e+07			554408	136693	3.82881e+07			3.58644e+06	1.38189e+07	2.39916e+06
	1.22746e+07	2.25197e+07	6.2321e+07			1.04981e+06	114040	1.11675e+06			2.68438e+06	1.52906e+06	3.51327e+06
	2.39807e+07	3.35992e+07	2.02658e+07			259739	75720.6	55267.1			5.16403e+06	2.48358e+06	712470
	5.54794e+07	1.81592e+07	9.01229e+07			54568.9	6.58088e+07	475106			4.93335e+06	4.75011e+06
	4.97252e+07	3.38801e+07	108815511			428119	814218	212245			4.0119e+06	4.10345e+06
	1.31855e+07	1.69511e+07	4.59189e+07			262974	595326	168782			5.97062e+06	2.28851e+06
		1.62825e+07	101949871			220966	1.03905e+06	364889			2.47456e+06	1.35153e+07
			6.45219e+07				1.0634e+06	292537				5.01249e+06
			7.91122e+07				393588
			7.57244e+07				381407
			5.97792e+07				451620
			3.37797e+07				5.98496e+07
			71613544				308423
			8.19708e+07

## Sheet: 3g body weight
IC	15	5	1.7	0.6
-12.38	2.02	2.18	0.75	-1.92
-11.63	4.61	3.29	-7.06	-7.65
-4.23	5.52	3.32	-7.79	-11.9
-9.87	3.85	4.59	-8.08	-7.69
-4.23	3.63	4.14	-2.61	-9.23
-10.94	0.25	5.51	-5.46	-8.09

## Sheet: 3g viral RNA
IC	15	5	1.7	0.6
148000000	16900000	25400000	196000000	132000000
3950000000	22300000	49000000	137000000	590000000
1900000000	45100000	16800000	126000000	130000000
417000000	81800000	68400000	578000000	286000000
1590000000	18200000	144000000	112000000	235000000
1500000000	16000000	230000000	312000000	1310000000

## Sheet: 3g viral load
IC	15	5	1.7	0.6
14600000	1940	2060	9600	19200
1070000	1130	1910	13900	293000
5260000	3890	4150	10300	185000
1710000	2080	6370	39900	58100
2990000	3120	3010	36300	60700
2300000	1860	10000	30500	17200
